# Supplementary material for: Survey of Surface Proteins from the Pathogenic Mycoplasma hyopneumoniae Strain 7448 Using a Biotin Cell Surface Labeling Approach
Source: PLoS One. 2014 Nov 11;9(11):e112596. doi: 10.1371/journal.pone.0112596 (PMC4227723; doi:10.1371/journal.pone.0112596)
Supplement: Table S1 — Proteins identified by GeLC-MS/MS in labeled intact cell (LIC) samples. (XLSX) [file pone.0112596.s002.xlsx]

## Sheet: Plan1
Table S1 - Proteins identified by GeLC-MS/MS in labeled intact cell (LIC) samples. 1
Slice 2	Locus Tag 3	Protein product 4	Protein name	Score 5	Coverage	Mw (Da) 6
1			No identification
2	MHP7448_0199	YP_287596.1	Protein P102	35	0.01	102268
	MHP7448_0372	YP_287766.1	Protein MHP7448_0372	27	0.01	108982
3	MHP7448_0496	YP_287885.1	Putative p216 surface protein	277	0.15	216487
	MHP7448_0497	YP_287886.1	p76 membrane protein precursor	105	0.11	159678
	MHP7448_0663	YP_288048.1	Adhesin like-protein p146	40	0.09	148795
	MHP7448_0153	YP_287550.1	Guanylate kinase	15	0.08	22864
4	MHP7448_0496	YP_287885.1	Putative p216 surface protein	714	0.13	216487
	MHP7448_0497	YP_287886.1	p76 membrane protein precursor	419	0.08	159678
	MHP7448_0198	YP_287595.1	Protein P97	26	0.02	122821
5	MHP7448_0198	YP_287595.1	Protein P97	880	0.23	122821
	MHP7448_0496	YP_287885.1	Putative p216 surface protein	745	0.19	216487
	MHP7448_0663	YP_288048.1	Adhesin like-protein p146	472	0.12	148795
	MHP7448_0108	YP_287506.1	Protein P97	259	0.06	118929
	MHP7448_0611	YP_287997.1	Hypothetical protein MHP7448_0611	259	0.16	91584
	MHP7448_0621	YP_288007.1	Lipoprotein	244	0.09	92215
	MHP7448_0217	YP_287614.1	Lipoprotein	126	0.11	101515
	MHP7448_0138	YP_287535.1	Hypothetical protein MHP7448_0138	32	0.04	113780
	MHP7448_0535	YP_287924.1	Uridylate kinase	26	0.08	26359
6	MHP7448_0366	YP_287760.1	Lipoprotein	1154	0.4	83939
	MHP7448_0656	YP_288041.1	Prolipoprotein p65	520	0.32	71029
	MHP7448_0630	YP_288015.1	5'-nucleotidase precursor	465	0.22	66008
	MHP7448_0497	YP_287886.1	p76 membrane protein precursor	412	0.09	159678
	MHP7448_0480	YP_287869.1	Hypothetical protein MHP7448_0480	62	0.02	83179
7	MHP7448_0656	YP_288041.1	Prolipoprotein p65	1500	0.5	71029
	MHP7448_0378	YP_287772.1	Lipoprotein	597	0.23	68481
	MHP7448_0198	YP_287595.1	Protein P97	561	0.12	122821
	MHP7448_0367	YP_287761.1	Lipoprotein	359	0.17	78357
	MHP7448_0366	YP_287760.1	Lipoprotein	347	0.15	83939
	MHP7448_0067	YP_287467.1	Molecular chaperone DnaK	466	0.1	65579
	MHP7448_0352	YP_287746.1	Hypothetical protein MHP7448_0352	92	0.02	82877
	MHP7448_0630	YP_288015.1	5'-nucleotidase precursor	49	0.01	66008
	MHP7448_0507	YP_287896.1	Dihydrolipoamide dehydrogenase	48	0.01	67251
	MHP7448_0497	YP_287886.1	p76 membrane protein precursor	47	0.01	159678
	MHP7448_0108	YP_287506.1	Protein P97	43	0.01	118929
	MHP7448_0060	YP_287460.1	RNA polymerase sigma factor	36	0.01	57497
8	MHP7448_0662	YP_288047.1	Hypothetical protein MHP7448_0662	639	0.16	132382
	MHP7448_0372	YP_287766.1	Protein MHP7448_0372	629	0.17	108983
	MHP7448_0604	YP_287990.1	ABC transporter xylose-binding lipoprotein	609	0.37	49390
	MHP7448_0497	YP_287886.1	p76 membrane protein precursor	393	0.1	159678
	MHP7448_0656	YP_288041.1	Prolipoprotein p65	239	0.14	71029
	MHP7448_0353	YP_287747.1	P60-like lipoprotein	195	0.1	61323
	MHP7448_0088	YP_287488.1	Hypothetical protein MHP7448_0088	192	0.16	56447
	MHP7448_0324	YP_287719.1	Hypothetical protein MHP7448_0324	192	0.19	49261
	MHP7448_0366	YP_287760.1	Lipoprotein	83	0.06	83939
	MHP7448_0198	YP_287595.1	Protein P97	62	0.03	122821
	MHP7448_0378	YP_287772.1	Lipoprotein	60	0.08	68481
	MHP7448_0479	YP_287868.1	F0F1 ATP synthase subunit alpha	49	0.02	57663
9	MHP7448_0199	YP_287596.1	Protein P102	959	0.15	102268
	MHP7448_0513	YP_287902.1	46K surface antigen precursor	811	0.16	45703
	MHP7448_0523	YP_287912.1	Elongation factor Tu	254	0.14	44124
	MHP7448_0604	YP_287990.1	ABC transporter xylose-binding lipoprotein	244	0.18	49390
	MHP7448_0663	YP_288048.1	Adhesin like-protein p146	212	0.06	148795
	MHP7448_0662	YP_288047.1	Hypothetical protein MHP7448_0662	184	0.04	132382
	MHP7448_0115	YP_287513.1	Pyruvate dehydrogenase E1-alpha subunit	180	0.12	42297
	MHP7448_0497	YP_287886.1	P76 membrane protein precursor	138	0.02	159678
	MHP7448_0468	YP_287858.1	Hypothetical protein MHP7448_0468	125	0.02	82594
	MHP7448_0366	YP_287760.1	Lipoprotein	95	0.02	83939
	MHP7448_0223	YP_287620.1	Ribonucleotide-diphosphate reductase subunit beta	83	0.06	39293
	MHP7448_0234	YP_287631.1	Periplasmic sugar-binding proteins	29	0.03	43883
	MHP7448_0082	YP_287482.1	NADH oxidase	29	0.04	51481
	MHP7448_0225	YP_287622.1	Methylmalonate-semialdehyde dehydrogenase	29	0.03	53996
	MHP7448_0088	YP_287488.1	Hypothetical protein MHP7448_0088	18	0.01	56446
10	MHP7448_0198	YP_287595.1	Protein P97	422	0.1	122821
	MHP7448_0368	YP_287762.1	Putative lipoprotein	374	0.31	36061
	MHP7448_0663	YP_288048.1	Adhesin like-protein p146	325	0.06	148795
	MHP7448_0509	YP_287898.1	Phosphotransacetylase	270	0.25	35066
	MHP7448_0366	YP_287760.1	Lipoprotein	192	0.08	83939
	MHP7448_0116	YP_287514.1	Pyruvate dehydrogenase	177	0.05	36768
	MHP7448_0199	YP_287596.1	Protein P102	163	0.06	102268
	MHP7448_0656	YP_288041.1	Prolipoprotein p65	144	0.14	71029
	MHP7448_0137	YP_287534.1	L-lactate dehydrogenase	141	0.06	34331
	MHP7448_0467	YP_287857.1	Hypothetical protein MHP7448_0467	48	0.05	36665
	MHP7448_0223	YP_287620.1	Ribonucleotide-diphosphate reductase subunit beta	42	0.05	39293
	MHP7448_0604	YP_287990.1	ABC transporter xylose-binding lipoprotein	41	0.08	49390
	MHP7448_0538	YP_287927.1	Hypothetical protein MHP7448_0538	35	0.07	32261
	MHP7448_0035	YP_287435.1	Glyceraldehyde 3-phosphate dehydrogenase	31	0.15	37078
	MHP7448_0497	YP_287886.1	p76 membrane protein precursor	27	0.01	159678
11	MHP7448_0199	YP_287596.1	Protein P102	339	0.12	102268
	MHP7448_0366	YP_287760.1	Lipoprotein	322	0.11	83939
	MHP7448_0352	YP_287746.1	Hypothetical protein MHP7448_0352	112	0.04	82877
	MHP7448_0198	YP_287595.1	Protein P97	90	0.02	122821
	MHP7448_0206	YP_287603.1	Cell division protein	88	0.02	78586
	MHP7448_0507	YP_287896.1	Dihydrolipoamide dehydrogenase	80	0.02	67251
	MHP7448_0372	YP_287766.1	Protein MHP7448_0372	71	0.02	108983
	MHP7448_0480	YP_287869.1	Hypothetical protein MHP7448_0480	47	0.04	83179
	MHP7448_0497	YP_287886.1	p76 membrane protein precursor	45	0.02	159678
12	MHP7448_0199	YP_287596.1	Protein P102	50	0.02	102268
13	MHP7448_0137	YP_287534.1	L-lactate dehydrogenase	101	0.13	34331
	MHP7448_0198	YP_287595.1	Protein P97	78	0.06	122821
	MHP7448_0064	YP_287464.1	Hypothetical protein MHP7448_0064	19	0.05	171293
14	MHP7448_0496	YP_287885.1	putative p216 surface protein	585	0.14	216487
	MHP7448_0497	YP_287886.1	p76 membrane protein precursor	491	0.09	159678
	MHP7448_0366	YP_287760.1	Lipoprotein	60	0.02	83939
	MHP7448_0373	YP_287767.1	Hypothetical protein MHP7448_0373	59	0.03	113924
	MHP7448_0507	YP_287896.1	Dihydrolipoamide dehydrogenase	52	0.02	67251
	MHP7448_0199	YP_287596.1	Protein P102	49	0.01	102268
	MHP7448_0523	YP_287912.1	Elongation factor Tu	43	0.04	44124
	MHP7448_0656	YP_288041.1	Prolipoprotein p65	29	0.02	71029
15	MHP7448_0198	YP_287595.1	Protein P97	883	0.21	122821
	MHP7448_0663	YP_288048.1	Adhesin like-protein p146	542	0.1	148795
	MHP7448_0497	YP_287886.1	p76 membrane protein precursor	343	0.08	159678
	MHP7448_0611	YP_287997.1	Hypothetical protein MHP7448_0611	316	0.15	91584
	MHP7448_0496	YP_287885.1	putative p216 surface protein	225	0.05	216487
	MHP7448_0217	YP_287614.1	Lipoprotein	201	0.06	101515
	MHP7448_0108	YP_287506.1	Protein P97	195	0.12	118929
	MHP7448_0138	YP_287535.1	Hypothetical protein MHP7448_0138	32	0.04	113780
	MHP7448_0621	YP_288007.1	Lipoprotein	244	0.09	92215
16	MHP7448_0366	YP_287760.1	Lipoprotein	1410	0.34	83939
	MHP7448_0630	YP_288015.1	5'-nucleotidase precursor	721	0.29	66008
	MHP7448_0497	YP_287886.1	p76 membrane protein precursor	446	0.09	159678
	MHP7448_0114	YP_287512.1	adenine phosphoribosyltransferase	58	0.07	18596
	MHP7448_0309	YP_287705.1	NADH-dependent flavin oxidoreductase	40	0.04	44385
	MHP7448_0656	YP_288041.1	Prolipoprotein p65	34	0.02	71029
	MHP7448_0474	YP_287864.1	Hypothetical protein MHP7448_0474	30	0.04	27450
	MHP7448_0373	YP_287767.1	Hypothetical protein MHP7448_0373	24	0.02	113924
	MHP7448_0611	YP_287997.1	Hypothetical protein MHP7448_0611	23	0.03	91584
17	MHP7448_0656	YP_288041.1	Prolipoprotein p65	1807	0.43	71029
	MHP7448_0378	YP_287772.1	Lipoprotein	650	0.2	68481
	MHP7448_0108	YP_287506.1	Protein P97	615	0.14	118929
	MHP7448_0367	YP_287761.1	Lipoprotein	535	0.2	78357
	MHP7448_0366	YP_287760.1	Lipoprotein	429	0.17	83939
	MHP7448_0199	YP_287596.1	Protein P102	135	0.06	102268
	MHP7448_0067	YP_287467.1	Molecular chaperone DnaK	91	0.09	65579
	MHP7448_0333	YP_287728.1	Hypothetical protein MHP7448_0333	77	0.02	24082
18	MHP7448_0656	YP_288041.1	Prolipoprotein p65	401	0.18	71029
	MHP7448_0198	YP_287595.1	Protein P97	365	0.1	122821
	MHP7448_0367	YP_287761.1	Lipoprotein	341	0.07	78357
	MHP7448_0378	YP_287772.1	Lipoprotein	161	0.16	68481
	MHP7448_0067	YP_287467.1	Molecular chaperone DnaK	140	0.06	65579
	MHP7448_0366	YP_287760.1	Lipoprotein	132	0.04	83939
	MHP7448_0497	YP_287886.1	p76 membrane protein precursor	82	0.02	159678
	MHP7448_0356	YP_287750.1	Hypothetical protein MHP7448_0356	45	0.02	60852
	MHP7448_0661	YP_288046.1	Hypothetical protein MHP7448_0661	42	0.02	59997
	MHP7448_0629	YP_288014.1	Hypothetical protein MHP7448_0629	39	0.02	68954
	MHP7448_0355	YP_287749.1	Hypothetical protein MHP7448_0355	32	0.02	64548
	MHP7448_0352	YP_287746.1	Hypothetical protein MHP7448_0352	30	0.02	82877
19	MHP7448_0199	YP_287596.1	Protein P102	1538	0.18	102268
	MHP7448_0513	YP_287902.1	46K surface antigen precursor	371	0.21	45703
	MHP7448_0662	YP_288047.1	Hypothetical protein MHP7448_0662	203	0.07	132382
	MHP7448_0663	YP_288048.1	Adhesin like-protein p146	133	0.06	148795
	MHP7448_0523	YP_287912.1	Elongation factor Tu	96	0.04	44124
	MHP7448_0497	YP_287886.1	p76 membrane protein precursor	90	0.02	159678
	MHP7448_0656	YP_288041.1	Prolipoprotein p65	61	0.03	71029
	MHP7448_0223	YP_287620.1	Ribonucleotide-diphosphate reductase subunit beta	55	0.06	39293
	MHP7448_0508	YP_287897.1	Acetate kinase	54	0.07	44005
	MHP7448_0366	YP_287760.1	Lipoprotein	35	0.06	83939
	MHP7448_0198	YP_287595.1	Protein P97	33	0.01	122821
	MHP7448_0468	YP_287858.1	Hypothetical protein MHP7448_0468	32	0.02	82594
	MHP7448_0546	YP_287935.1	Potassium uptake protein	30	0.02	55585
	MHP7448_0674	YP_288059.1	Hypothetical protein MHP7448_0674	27	0.05	39042
	MHP7448_0490	YP_287879.1	Phosphoglycerate kinase	22	0.04	44266
20	MHP7448_0198	YP_287595.1	Protein P97	461	0.1	122821
	MHP7448_0368	YP_287762.1	Putative lipoprotein	391	0.25	36061
	MHP7448_0663	YP_288048.1	Adhesin like-protein p146	255	0.06	148795
	MHP7448_0656	YP_288041.1	Prolipoprotein p65	223	0.12	71029
	MHP7448_0035	YP_287435.1	Glyceraldehyde 3-phosphate dehydrogenase	180	0.11	37078
	MHP7448_0199	YP_287596.1	Protein P102	172	0.05	102268
	MHP7448_0509	YP_287898.1	Phosphotransacetylase	129	0.14	35066
	MHP7448_0366	YP_287760.1	Lipoprotein	110	0.08	83939
	MHP7448_0137	YP_ 287534.1	L-lactate dehydrogenase	109	0.08	34331
	MHP7448_0467	YP_287857.1	Hypothetical protein MHP7448_0467	95	0.05	36665
	MHP7448_0116	YP_ 287514.1	Pyruvate dehydrogenase	79	0.05	36768
	MHP7448_0497	YP_287886.1	p76 membrane protein precursor	53	0.01	159678
	MHP7448_0662	YP_288047.1	Hypothetical protein MHP7448_0662	40	0.01	132382
	MHP7448_0604	YP_287990.1	ABC transporter xylose-binding lipoprotein	17	0.08	49390
