# Supplementary material for: Survey of Surface Proteins from the Pathogenic Mycoplasma hyopneumoniae Strain 7448 Using a Biotin Cell Surface Labeling Approach
Source: PLoS One. 2014 Nov 11;9(11):e112596. doi: 10.1371/journal.pone.0112596 (PMC4227723; doi:10.1371/journal.pone.0112596)
Supplement: Table S2 — Different protein species identified by GeLC-MS/MS in labeled intact cell (LIC) samples. (XLSX) [file pone.0112596.s003.xlsx]

## Sheet: Plan1
Table S2 - Different protein species identified by GeLC-MS/MS in labeled intact cell (LIC) samples.
Locus Tag 1	Protein product 2	Protein name	COG 3	Surface localized 4	TM topology 5	Number of TM domains 5	Lipoprotein 6	Additional criteria 7	Ortholog MF 8
MHP7448_0035	YP_287435.1	Glyceraldehyde 3-phosphate dehydrogenase	G	no	non-TM	0	NLP	[36, 37, 38]	yes
MHP7448_0060	YP_287460.1	RNA polymerase sigma factor	K	no	non-TM	0	NLP		yes
MHP7448_0064	YP_287464.1	Hypothetical protein MHP7448_0064	S	yes	non-TM	0	NLP		yes
MHP7448_0067	YP_287467.1	Molecular chaperone DnaK	O	no	non-TM	0	NLP	[32, 40, 41, 42]	yes
MHP7448_0082	YP_287482.1	NADH oxidase	R	no	non-TM	0	NLP		yes
MHP7448_0088	YP_287488.1	Hypothetical protein MHP7448_0088	S	no	non-TM	0	NLP		no
MHP7448_0108	YP_287506.1	Protein P97	S	yes	i12-34o	1	NLP	[8, 9, 10]	yes
MHP7448_0114	YP_287512.1	Adenine phosphoribosyltransferase	F	no	non-TM	0	NLP		yes
MHP7448_0115	YP_287513.1	Pyruvate dehydrogenase E1-alpha subunit	C	no	non-TM	0	NLP	[33, 34, 35]	yes
MHP7448_0116	YP_287514.1	Pyruvate dehydrogenase	C	no	non-TM	0	NLP	[33, 34, 35]	yes
MHP7448_0137	YP_287534.1	L-lactate dehydrogenase	C	no	non-TM	0	NLP	[39]	yes
MHP7448_0138	YP_287535.1	Hypothetical protein MHP7448_0138	S	yes	i65-87o	1	NLP		yes
MHP7448_0153	YP_287550.1	Guanylate kinase	F	no	non-TM	0	NLP		yes
MHP7448_0198	YP_287595.1	Protein P97	S	yes	i7-29o	1	NLP	[8, 9, 10]	yes
MHP7448_0199	YP_287596.1	Protein P102	S	yes	i12-34o	1	NLP	[13]	yes
MHP7448_0206	YP_287603.1	Cell division protein	O	yes	i12-34o178-200i284-306o	3	NLP		yes
MHP7448_0217	YP_287614.1	Lipoprotein	S	yes	non-TM	0	LP		yes
MHP7448_0223	YP_287620.1	Ribonucleotide-diphosphate reductase subunit beta	F	no	non-TM	0	NLP		yes
MHP7448_0225	YP_287622.1	Methylmalonate-semialdehyde dehydrogenase	C	no	non-TM	0	NLP		yes
MHP7448_0234	YP_287631.1	Periplasmic sugar-binding proteins	G	yes	i9-31o	1	NLP		no
MHP7448_0309	YP_287705.1	NADH-dependent flavin oxidoreductase	C	yes	non-TM	0	NLP	[48, 49, 50]	no
MHP7448_0324	YP_287719.1	Hypothetical protein MHP7448_0324	S	no	non-TM	0	LP		no
MHP7448_0333	YP_287728.1	Hypothetical protein MHP7448_0333	S	no	non-TM	0	NLP		no
MHP7448_0352	YP_287746.1	Hypothetical protein MHP7448_0352	S	yes	i49-71o	1	NLP	[29]	yes
MHP7448_0353	YP_287747.1	P60-like lipoprotein	R	yes	non-TM	0	LP		yes
MHP7448_0355	YP_287749.1	Hypothetical protein MHP7448_0355	S	yes	non-TM	0	NLP		yes
MHP7448_0356	YP_287750.1	Hypothetical protein MHP7448_0356	S	no	non-TM	0	LP		yes
MHP7448_0366	YP_287760.1	Lipoprotein	S	yes	non-TM	0	LP		yes
MHP7448_0367	YP_287761.1	Lipoprotein	S	yes	non-TM	0	LP		yes
MHP7448_0368	YP_287762.1	Putative lipoprotein	S	yes	non-TM	0	LP		yes
MHP7448_0372	YP_287766.1	Protein MHP7448_0372	S	yes	i9-31o	1	NLP		yes
MHP7448_0373	YP_287767.1	Hypothetical protein MHP7448_0373	S	yes	i17-39o	1	NLP	[30]	yes
MHP7448_0378	YP_287772.1	Lipoprotein	S	no	non-TM	0	LP		yes
MHP7448_0467	YP_287857.1	Hypothetical protein MHP7448_0467	S	yes	i7-29o	1	LP		yes
MHP7448_0468	YP_287858.1	Hypothetical protein MHP7448_0468	S	yes	i7-29o	1	LP		yes
MHP7448_0474	YP_287864.1	Hypothetical protein MHP7448_0474	S	no	non-TM	0	NLP		yes
MHP7448_0479	YP_287868.1	F0F1 ATP synthase subunit alpha	C	no	non-TM	0	NLP		yes
MHP7448_0480	YP_287869.1	Hypothetical protein MHP7448_0480	S	yes	o677-696i	1	NLP		yes
MHP7448_0490	YP_287879.1	Phosphoglycerate kinase	G	no	non-TM	0	NLP		yes
MHP7448_0496	YP_287885.1	Putative p216 surface protein	S	yes	i7-29o	1	NLP	[11]	yes
MHP7448_0497	YP_287886.1	p76 membrane protein precursor	S	yes	i7-29o	1	NLP		yes
MHP7448_0507	YP_287896.1	Dihydrolipoamide dehydrogenase	C	no	non-TM	0	NLP		yes
MHP7448_0508	YP_287897.1	Acetate kinase	C	no	non-TM	0	NLP		yes
MHP7448_0509	YP_287898.1	Phosphotransacetylase	C	no	non-TM	0	NLP		yes
MHP7448_0513	YP_287902.1	46K surface antigen precursor	S	yes	i9-31o	1	LP		yes
MHP7448_0523	YP_287912.1	Elongation factor Tu	J	no	non-TM	0	NLP	[18]	yes
MHP7448_0535	YP_287924.1	Uridylate kinase	F	no	non-TM	0	NLP		yes
MHP7448_0538	YP_287927.1	Hypothetical protein MHP7448_0538	S	yes	non-TM	0	NLP		yes
MHP7448_0546	YP_287935.1	Potassium uptake protein	P	yes	i21-43o83-105i139-161o213-235i256-278o348-365i386-408o454-476i	8	NLP		yes
MHP7448_0604	YP_287990.1	ABC transporter xylose-binding lipoprotein	R	yes	non-TM	0	LP	[28]	yes
MHP7448_0611	YP_287997.1	Hypothetical protein MHP7448_0611	S	yes	non-TM	0	NLP		yes
MHP7448_0621	YP_288007.1	Lipoprotein	S	no	non-TM	0	LP		yes
MHP7448_0629	YP_288014.1	Hypothetical protein MHP7448_0629	S	yes	i23-40o	1	LP		yes
MHP7448_0630	YP_288015.1	5'-nucleotidase precursor	F	yes	non-TM	0	NLP		yes
MHP7448_0656	YP_288041.1	Prolipoprotein p65	S	yes	non-TM	0	LP		yes
MHP7448_0661	YP_288046.1	Hypothetical protein MHP7448_0661	S	yes	i12-34o	1	LP		yes
MHP7448_0662	YP_288047.1	Hypothetical protein MHP7448_0662	S	yes	non-TM	0	NLP	[31, 32]	yes
MHP7448_0663	YP_288048.1	Adhesin like-protein p146	S	yes	i7-29o	1	NLP		yes
MHP7448_0674	YP_288059.1	Hypothetical protein MHP7448_0674	S	yes	non-TM	0	NLP		yes
