# Supplementary material for: Survey of Surface Proteins from the Pathogenic Mycoplasma hyopneumoniae Strain 7448 Using a Biotin Cell Surface Labeling Approach
Source: PLoS One. 2014 Nov 11;9(11):e112596. doi: 10.1371/journal.pone.0112596 (PMC4227723; doi:10.1371/journal.pone.0112596)
Supplement: Table S3 — Different protein species identified by GeLC-MS/MS in control samples from labeled lysed cells (LLC). (XLSX) [file pone.0112596.s004.xlsx]

## Sheet: Control samples
Table S3 - Different protein species identified by GeLC-MS/MS in control samples from labeled lysed cell (LLC).
Loccus Tag1	Protein product2	Protein name	COG3
MHP7448_0009	YP_287409.1	Hypothetical protein MHP7448_0009	S
MHP7448_0011	YP_287411.1	Heat shock protein	O
MHP7448_0014	YP_287414.1	Fructose-bisphosphate aldolase	G
MHP7448_0035	YP_287435.1	Glyceraldehyde 3-phosphate dehydrogenase	G
MHP7448_0056	YP_287456.1	Elongation factor Ts	J
MHP7448_0067	YP_287467.1	Molecular chaperone DnaK	O
MHP7448_0071	YP_287471.1	Nucleoid DNA-binding protein	L
MHP7448_0075	YP_287475.1	Elongation factor G	J
MHP7448_0082	YP_287482.1	NADH oxidase	R
MHP7448_0083	YP_287483.1	Thymidine phosphorylase	F
MHP7448_0084	YP_287484.1	Purine-nucleoside phosphorylase	F
MHP7448_0096	YP_287496.1	Thiol peroxidase	O
MHP7448_0098	YP_287498.1	Thioredoxin reductase	O
MHP7448_0102	YP_287502.1	Triosephosphate isomerase	G
MHP7448_0112	YP_287510.1	Hypothetical protein MHP7448_0112	S
MHP7448_0114	YP_287512.1	Adenine phosphoribosyltransferase	F
MHP7448_0115	YP_287513.1	Pyruvate dehydrogenase E1-alpha subunit	C
MHP7448_0116	YP_287514.1	Pyruvate dehydrogenase	C
MHP7448_0129	YP_287527.1	Aminopeptidase	G
MHP7448_0132	YP_287530.1	50S ribosomal protein L27	J
MHP7448_0133	YP_287531.1	Lipase-esterase	R
MHP7448_0137	YP_287534.1	L-lactate dehydrogenase	C
MHP7448_0149	YP_287546.1	Trigger factor	O
MHP7448_0168	YP_287565.1	DNA-directed RNA polymerase subunit alpha	K
MHP7448_0176	YP_287573.1	50S ribosomal protein L15	J
MHP7448_0179	YP_287576.1	50S ribosomal protein L6	J
MHP7448_0183	YP_287580.1	50S ribosomal protein L24	J
MHP7448_0198	YP_287595.1	Protein P97	S
MHP7448_0199	YP_287596.1	Protein P102	S
MHP7448_0206	YP_287603.1	Cell division protein	O
MHP7448_0207	YP_287604.1	Lysyl-tRNA synthetase	J
MHP7448_0223	YP_287620.1	Ribonucleotide-diphosphate reductase subunit beta	F
MHP7448_0225	YP_287622.1	Methylmalonate-semialdehyde dehydrogenase	C
MHP7448_0229	YP_287626.1	Myo-inositol catabolism protein	G
MHP7448_0230	YP_287627.1	Myo-inositol catabolism protein	G
MHP7448_0244	YP_287641.1	Hypothetical protein MHP7448_0244	S
MHP7448_0245	YP_287642.1	30S ribosomal protein S20	J
MHP7448_0250	YP_287647.1	Phosphopyruvate hydratase	G
MHP7448_0252	YP_287649.1	Hypothetical protein MHP7448_0252	S
MHP7448_0257	YP_287654.1	Hypothetical protein MHP7448_0257	S
MHP7448_0262	YP_287659.1	Hypoxanthine-guanine phosphoribosyltransferase	F
MHP7448_0273	YP_287670.1	Phenylalanyl-tRNA synthetase alpha chain	J
MHP7448_0279	YP_287676.1	Transcriptional regulator	K
MHP7448_0284	YP_287681.1	50S ribosomal protein L19	J
MHP7448_0296	YP_287692.1	30S ribosomal protein S6	J
MHP7448_0310	YP_287706.1	Lipoate-protein ligase A	H
MHP7448_0348	YP_287742.1	Hypothetical protein MHP7448_0348	S
MHP7448_0354	YP_287748.1	HIT-like protein	G
MHP7448_0373	YP_287767.1	Hypothetical protein MHP7448_0373	S
MHP7448_0374	YP_287768.1	PTS system, IIA component	S
MHP7448_0375	YP_287769.1	PTS system enzyme IIB component	S
MHP7448_0377	YP_287771.1	Hypothetical protein MHP7448_0377	S
MHP7448_0384	YP_287778.1	Thioredoxin	S
MHP7448_0401	YP_287793.1	Asparaginyl-tRNA synthetase	J
MHP7448_0427	YP_287818.1	Elongation factor P	J
MHP7448_0428	YP_287819.1	Transketolase	G
MHP7448_0436	YP_287827.1	L-ribulose-5-phosphate 4-epimerase	G
MHP7448_0438	YP_287829.1	3-keto-L-gulonate-6-phosphate decarboxylase	G
MHP7448_0454	YP_287845.1	Acyl carrier protein phosphodiesterase	I
MHP7448_0457	YP_287847.1	Neutrophil activating factor	P
MHP7448_0459	YP_287849.1	50S ribosomal protein L1	J
MHP7448_0460	YP_287850.1	50S ribosomal protein L11	J
MHP7448_0464	YP_287854.1	Leucyl aminopeptidase	E
MHP7448_0472	YP_287862.1	Phosphoenolpyruvate-protein phosphotransferase	G
MHP7448_0479	YP_287868.1	F0F1 ATP synthase subunit alpha	C
MHP7448_0494	YP_287883.1	Mannose-6-phosphate isomerase	G
MHP7448_0496	YP_287885.1	Putative p216 surface protein	S
MHP7448_0497	YP_287886.1	P76 membrane protein precursor	S
MHP7448_0505	YP_287894.1	Lipoprotein	S
MHP7448_0507	YP_287896.1	Dihydrolipoamide dehydrogenase	C
MHP7448_0507	YP_287896.1	Dihydrolipoamide dehydrogenase	C
MHP7448_0508	YP_287897.1	Acetate kinase	C
MHP7448_0509	YP_287898.1	Phosphotransacetylase	C
MHP7448_0513	YP_287902.1	46K surface antigen precursor	S
MHP7448_0521	YP_287910.1	Oligoendopeptidase F	E
MHP7448_0523	YP_287912.1	Elongation factor Tu	J
MHP7448_0524	YP_287913.1	Heat shock ATP-dependent protease	O
MHP7448_0529	YP_287918.1	Methionine sulfoxide reductase B	O
MHP7448_0531	YP_287920.1	Glucose-6-phosphate isomerase	G
MHP7448_0534	YP_287923.1	Ribosome recycling factor	J
MHP7448_0542	YP_287931.1	Spermidine/putrescine ABC transporter ATP-binding	E
MHP7448_0563	YP_287951.1	Hypothetical protein MHP7448_0563	S
MHP7448_0566	YP_287953.1	Hypothetical protein MHP7448_0566	S
MHP7448_0576	YP_287962.1	30S ribosomal protein S4	J
MHP7448_0587	YP_287973.1	Pullulanase	G
MHP7448_0592	YP_287978.1	ATP binding protein	L
MHP7448_0595	YP_287981.1	Phosphoglyceromutase	G
MHP7448_0604	YP_287990.1	ABC transporter xylose-binding lipoprotein	R
MHP7448_0609	YP_287995.1	Phosphocarrier protein HPr	G
MHP7448_0618	YP_288004.1	50S ribosomal protein L7/L12	J
MHP7448_0630	YP_288015.1	5'-nucleotidase precursor	F
MHP7448_0656	YP_288041.1	Prolipoprotein p65	S
MHP7448_0659	YP_288044.1	XAA-Pro aminopeptidase	E
MHP7448_0662	YP_288047.1	Hypothetical protein MHP7448_0662	S
MHP7448_0663	YP_288048.1	Adhesin like-protein p146	S
MHP7448_0668	YP_288053.1	Transcription elongation factor GreA	K
